# Supplementary material for: TbD1 deletion as a driver of the evolutionary success of modern epidemic Mycobacterium tuberculosis lineages
Source: Nat Commun. 2020 Feb 4;11:684. doi: 10.1038/s41467-020-14508-5 (PMC7000671; doi:10.1038/s41467-020-14508-5)
Supplement: Supplementary file 4 — Source Data [file 41467_2020_14508_MOESM4_ESM.xlsx]

## Sheet: Figure 2
Figure 2 a									Figure 2 b								Figure 2 c
	79112	Tb36	79500	79499	H37Rv				79112	Tb36	79500	79499	H37Rv				79112	Tb36	79500	79499	H37Rv
	32000	89000	130000	1200000	3070000				23800	22500	15000	52500	153000				1810	3100	555	665	1420
	7000	140000	37500	1280000	1750000				23800	20000	2500	300000	30375
	21000	50000	37500	812000	600000				1250	12500	2500	550000	13750
	4250		112000	3600000	3080000				47500		33000		373750				79112	Tb36	79500	79499	H37Rv
	51000		75000		2050000				25000		175000		70500				18	29	324	1804	2157
	32000								2250				26200				4	45	68	1925	1232
																	11	16	68	1221	422
																	3		202	5413	2169
																	28		135		1444
																	18
Figure 2 d									Figure 2 e								Figure 2 f
	79112	Tb36	H37Rv						79112	Tb36	H37Rv						79112	Tb36	H37Rv
	93700	4060000	9370000						62500	219000	28100						446	444	111
	1120000	29300000	5200000						37500	375000	125000
	93700000	54800000	2190000						219000	343000	125000
	1440000	250000							68800	10000
																	79112	Tb36	H37Rv
																	263	14097	84414
																	3137	101736	46847
																	262465	202778	19723
																	2692	417

## Sheet: Figure 4
Figure 4 a-c
Dose
	79112	79112DTbD1	79112DTbD1-C	Tb36	H37Rv	H37Rv::TbD1
	2330	2500	3000	2000	2750	2600
day 0									day 2									day 4									day 6
CFU	79112	79112DTbD1	79112DTbD1-C	Tb36	H37Rv	H37Rv::TbD1			CFU	79112	79112DTbD1	79112DTbD1-C	Tb36	H37Rv	H37Rv::TbD1			CFU	79112	79112DTbD1	79112DTbD1-C	Tb36	H37Rv	H37Rv::TbD1			CFU	79112	79112DTbD1	79112DTbD1-C	Tb36	H37Rv	H37Rv::TbD1
	425	550	500	400	650	500				1250	1500	1300	1250	2000	2000				3630	16500	3410	3020	15400	8800				8500	30000	7000	6500	40000	12500
	400	550	650	400	450	475				1750	1750	1100	1400	2500	2500				4950	17600	5170	4510	21400	8000				5000	35000	8500	7000	45000	13000
	450	450	400	500	400	570				1300	1700	1200	1500	2000	2000				4400	17500	5500	3020	20000	9000				5000	35000	10500	3500	45000	15500
	475	400	500	400	500	475				1500	1700	1500	1500	2500	2000				3570	18000	4070	2200	20000	8200				6000		10000	6000	40000	15000
% phagocitosys
	79112	79112DTbD1	79112DTbD1-C	Tb36	H37Rv	H37Rv::TbD1			CFU ratio	79112	79112DTbD1	79112DTbD1-C	Tb36	H37Rv	H37Rv::TbD1			CFU ratio	79112	79112DTbD1	79112DTbD1-C	Tb36	H37Rv	H37Rv::TbD1			CFU ratio	79112	79112DTbD1	79112DTbD1-C	Tb36	H37Rv	H37Rv::TbD1
	18.2	22	16.7	20	23.6	19.2				2.8	3.07	2.53	2.94	4	3.96				8.29	33.8	6.65	7.1	30.08	17.4				19.4	61.5	13.6	15.3	80	24.7
	17.2	22	21.7	20	16.3	18.3				3.99	3.59	2.11	3.29	5	4.95				11.3	36	10.08	10.61	42.8	15.8				11.4	71.7	17.15	16.5	90	25.7
	19.3	18	13.3	25	14.5	21.9				2.97	3.48	2.34	3.53	4	3.96				10.04	35.86	10.07	7.1	40	17.8				11.4	71.7	20.5	8.23	90	30.7
	20.3	16	16.7	20	18.2	18.3				3.42	3.48	2.9	3.53	5	3.96				8.15	36.89	7.9	5.18	40	16.23				13.7		20	14.1	80	29.7
Dose
	79112	79112DTbD1	79112DTbD1-C	Tb36	H37Rv	H37Rv::TbD1
	47000	50000	60000	40000	55000	52000
day 0
	79112	79112DTbD1	79112DTbD1-C	Tb36	H37Rv	H37Rv::TbD1
	3000	4000	4000	3500	5000	6000
	3500	4000	3500	3500	6500	3500
	4000	3500	4500	4500	4500	5000
% phagocitosys
	79112	79112DTbD1	79112DTbD1-C	Tb36	H37Rv	H37Rv::TbD1
	6.4	8	6.7	8.7	9.1	11.5
	7.5	8	5.8	8.7	11.8	6.7
	8.5	7	7.5	11.2	8.2	9.6
Figure 4 d-f
Dose
	79112	79112DTbD1	79112DTbD1-C	Tb36	H37Rv	H37Rv::TbD1
	3000	3580	3420	4580	4500	4000
day 0									day 2									day 4									day 6
CFU	79112	79112DTbD1	79112DTbD1-C	Tb36	H37Rv	H37Rv::TbD1			CFU	79112	79112DTbD1	79112DTbD1-C	Tb36	H37Rv	H37Rv::TbD1			CFU	79112	79112DTbD1	79112DTbD1-C	Tb36	H37Rv	H37Rv::TbD1			CFU	79112	79112DTbD1	79112DTbD1-C	Tb36	H37Rv	H37Rv::TbD1
	400	300	350	650	450	475				450	380	600	500	550	650				1320	3600	1210	2310	6600	3300				1870	5500	1540	2310	11000	4400
	400	450	400	350	425	550				300	650	450	300	650	400				1760	4100	1040	1100	5500	3300				1760	5720	1000	2860	8800	2200
	400	350	425	450	400	550				150	630	350	350	500	400				1460	3960	1540	990	5500	1250				1870	4100	1650	2050	8800	2200
	350	300	400	550	425	600				400	550	400	350	500	500				1870	3310	990	1100	5500	1250					5500	2310	2310
% uptake
	79112	79112DTbD1	79112DTbD1-C	Tb36	H37Rv	H37Rv::TbD1			CFU ratio	79112	79112DTbD1	79112DTbD1-C	Tb36	H37Rv	H37Rv::TbD1			CFU ratio	79112	79112DTbD1	79112DTbD1-C	Tb36	H37Rv	H37Rv::TbD1				79112	79112DTbD1	79112DTbD1-C	Tb36	H37Rv	H37Rv::TbD1
	13.3	9.8	10.2	13.3	10	10				1.15	1.08	1.54	1	1.28	1.2				3.9	10.37	3.1	4.68	15.5	6.1				4.79	15.71	3.95	4.62	25.89	8.14
	13.3	12.7	11.7	7.6	9.4	12.5				0.78	1.86	1.15	0.6	1.51	0.74				4.5	11.94	2.7	2.2	12.9	6.1				4.51	16.34	2.56	5.72	20.7	4.1
	13.3	9.8	12.4	9.8	8.9	12.5				0.38	1.8	0.9	0.7	1.16	0.74				3.67	11.3	3.95	1.98	12.9	2.3				4.79	11.71	4.23	4.1	20.7	4.1
	11.7	9.8	11.7	12	9.4	15				1.02	1.57	1.02	0.7	1.16	0.92				4.79	9.46	2.54	1.98	12.9	2.3					15.71	5.9	4.62
Dose
	79112	79112DTbD1	79112DTbD1-C	Tb36	H37Rv	H37Rv::TbD1
	30000	35800	34200	45800	45000	40000
day 0
	79112	79112DTbD1	79112DTbD1-C	Tb36	H37Rv	H37Rv::TbD1
	2800	1430	2200	3200	4230	5000
	2800	3510	3490	5000	4500	5480
	3500	4620	2630	3660	4000	5000
% uptake
	79112	79112DTbD1	79112DTbD1-C	Tb36	H37Rv	H37Rv::TbD1
	9.3	8.4	6.4	7	9.4	12.5
	9.3	9.8	10.2	10.9	10	13.7
	11.6	12.9	7.7	8	8.9	12.5

## Sheet: Figure 5
Figure 5 a							Figure 5 b							Figure 5 c
79112	79112ΔTbD1	79112ΔTbD1-C	H37Rv				79112	79112ΔTbD1	79112ΔTbD1-C	H37Rv				79112	79112ΔTbD1	79112ΔTbD1-C	H37Rv
5250	1000000	3500	9970000				26200	605000	5000	1560000				2220	1350	870	118
4500	360000	11200	1310000				62500	48000	5000	862000
4000	380000	3500	4500000				6250	90700	7500	28600
4000	394000	4000	154000000				10000	131000	5000	1170000
3750	439000	3120	4740000				16500	110000	2500	687000				79112	79112ΔTbD1	79112ΔTbD1-C	H37Rv
4000	455000	3120	833000				5500	60500	7500	660000				2.4	741	4	8449
														2	267	13	1110
														1.8	281	4	3813
														1.8	292	5	130508
														1.7	325	3.6	4017
														1.8	337	3.6	706
Figure 5 d							Figure 5 e							Figure 5 f
Tb36	H37Rv::TbD1	H37Rv					Tb36	H37Rv::TbD1	H37Rv					Tb36	H37Rv::TbD1	H37Rv
21900	50600	7130000					1250	31200	1250000					360	164	758
8440	35000	1450000					1190	23700	875000
7810	37500	5630000					1190	26200	2380000
20300	40500	1690000					1250	2500	1580000					Tb36	H37Rv::TbD1	H37Rv
4750	150000	2180000					22000	55000	2010000					61	308	9406
								96200						23	213	1912
														22	228	7071
														56	247	2229
														13	915	2876

## Sheet: Figure 6
Figure 6 a								Figure 6 b
79112	79112ΔTbD1	79112ΔTbD1-C	H37Rv					79112	79112ΔTbD1	79112ΔTbD1-C	H37Rv
49500	37100	56200	105000					14500	13000	11200	23700
45000	51000	90000	67500					12500	19500	18700	14700
33400	33000	69400	60000					6250	16700	14000	11200
Figure 6 c								Figure 6 d
79112	79112ΔTbD1	79112ΔTbD1-C	H37Rv					79112	79112ΔTbD1	79112ΔTbD1-C	H37Rv
22500	487000	255000	244000					875	6300	625	2500
15000	281000	223000	187000					250	2750	500	4500
26200	487000	22500	187000					625	2500	750	4250
	375000	48700	337000						2850	1370	4120

## Sheet: Figure 7
Figure 7 a												Figure 7 b															Figure 7 d
T0
CFU	79112	79112ΔTbD1	79112ΔTbD1-C	Tb36	H37Rv	H37Rv::TbD1-1	H37Rv::TbD1-2	H37Rv::vector				T0
	565000	1430000	1750000	2150000	685000	415000	590000	360000				CFU	79112	Tb36	EAI 140010134	EAI14410144	Delhi 2004	Delhi 2005 0318	Delhi 2004 1592	Beijing 2005 (I)	Beijing 2004 0500	Beijing 1400 10146	H37Rv					day 0	79112	79112ΔtbD1	79112ΔtbD1-C	Tb36	H37Rv	H37Rv::TbD1
	565000	1430000	1750000	2150000	685000	415000	590000	360000					600000	2750000	3000000	2330000	1400000	2000000	2000000	1450000	950000	1000000	650000						5800000	1100000	1600000	3600000	3800000	4300000
	565000	1170000	1750000	2150000	850000	415000	590000	360000																					3700000	2800000	2800000	4000000	4100000	5100000
	1650000	1170000	787000	2500000	1750000	900000	1700000	950000																					3200000	2500000	2500000	3550000	2100000	1900000
	1650000	767000	787000	2500000	1750000	900000	1700000	950000																					2000000	1000000	950000	3100000	4300000	2300000
	1650000	767000	787000	2500000	1600000	900000	1700000																						2550000	3000000	1000000	4200000	4900000	3000000
																													2300000	1500000	3700000	3000000	3300000	1600000
1 h, 10 mM H2O2												1 h, 10 mM H2O2																	3200000	2200000	2900000	4700000	2000000	4300000
CFU	79112	79112ΔTbD1	79112ΔTbD1-C	Tb36	H37Rv	H37Rv::TbD1-1	H37Rv::TbD1-2	H37Rv::vector				CFU	79112	Tb36	EAI 140010134	EAI14410144	Delhi 2004	Delhi 2005 0318	Delhi 2004 1592	Beijing 2005 (I)	Beijing 2004 0500	Beijing 1400 10146	H37Rv					day2	79112	79112ΔtbD1	79112ΔtbD1-C	Tb36	H37Rv	H37Rv::TbD1
	1250	160000	38000	3750	75000	1250	1250	53000					1200	1400	55000	10000	140000	300000	320000	850000	520000	900000	600000						24000000	29000000	10000000	50000000	50000000	22000000
	1870	145000	22000	4370	75000	625	649	34000					900	9500	54000	7000	150000	400000	300000	800000	590000	800000	660000						4600000	19000000	9000000	54000000	45000000	27000000
	1250	150000	53000	3120	63400	1250	650	53000					850	6000	56000	10000	145000	360000	390000	740000	540000	800000	640000						5200000	3800000	3800000	68000000	33000000	16000000
	6250	90000	13000	5100	187000	2620	4250	48800														448000							41000000	3500000	3400000	52000000	88000000	20000000
	9370	70000	1.1	4600	187000	1250	1700	6.24														448000							49000000	3900000	10000000	10000000	10000000	40000000
	3120	100000	16000	2600	262000	1250	2550															6280000							15400000	10000000	10000000	16000000	22000000	70000000
																													7000000	70000000	20000000	15000000	4500000	20000000
% survival	79112	79112ΔTbD1	79112ΔTbD1-C	Tb36	H37Rv	H37Rv::TbD1-1	H37Rv::TbD1-2	H37Rv::vector				% survival	79112	Tb36	EAI 140010134	EAI14410144	Delhi 2004	Delhi 2005 0318	Delhi 2004 1592	Beijing 2005 (I)	Beijing 2004 0500	Beijing 1400 10146	H37Rv					day 5	79112	79112ΔtbD1	79112ΔtbD1-C	Tb36	H37Rv	H37Rv::TbD1
	0.22	11.4	2.1	0.17	10.9	0.3	0.21	14.7					0.2	0.05	1.83	0.43	10.3	15	16	58.6	55	90	9.23						130000000	180000000	90000000	130000000	520000000	140000000
	0.33	10	1.2	0.203	10.9	0.15	0.11	9.4					0.15	0.34	1.8	0.3	10.7	20	15	55	62	80	10						59000000	160000000	80000000	130000000	230000000	60000000
	0.22	12.9	2.9	0.145	7.34	0.3	0.11	14.7					0.14	0.22	1.86	0.43	10.3	18	17	51	57	80	10						130000000	47000000	80000000	290000000	190000000	100000000
	0.38	7.6	1.6	0.21	10.7	0.29	0.25	5.14														44.8							260000000	55000000	46000000	220000000	140000000	130000000
	0.57	9.2	1.4	0.18	10.7	0.14	0.1	6.57														44.8							90000000	45000000	70000000	300000000	440000000	270000000
	0.19	13.1	2	0.1	16.4	0.14	0.15															62.8							190000000	90000000	110000000	350000000	330000000	260000000
																													200000000	80000000	200000000	310000000	200000000	200000000
																												day 10	79112	79112ΔtbD1	79112ΔtbD1-C	Tb36	H37Rv	H37Rv::TbD1
																													400000000	180000000	105000000	210000000	1200000000	510000000
																													280000000	120000000	110000000	120000000	140000000	370000000
																													26000000	220000000	100000000	140000000	330000000	330000000
																													36000000	160000000	47000000	155000000	200000000	50000000
																													130000000	230000000	56000000	120000000	250000000	54000000
																													260000000	185000000	140000000	130000000	330000000	100000000
																													90000000	260000000	230000000	130000000	300000000	130000000
																												day 25	79112	79112ΔtbD1	79112ΔtbD1-C	Tb36	H37Rv	H37Rv::TbD1
																													22000000	100000000	10000000	10000000	400000000	60000000
																													25500000	150000000	26000000	17000000	200000000	90000000
																													10000000	80000000	40000000	11000000	280000000	20000000
																													15000000	60000000	15000000	15000000	280000000	16000000
																													40000000	90000000	10000000	12000000	300000000	50000000
																													30000000	110000000	6000000	16000000	100000000	20000000
																													12000000	100000000	15000000	11000000	100000000	35000000
																												day 40	79112	79112ΔtbD1	79112ΔtbD1-C	Tb36	H37Rv	H37Rv::TbD1
																													10000000	129000000	18000000	16000000	90000000	11000000
																													12000000	90000000	15000000	15000000	100000000	13000000
																													18000000	30000000	10000000	22000000	155000000	19000000
																													21000000	160000000	10000000	15000000	160000000	18500000
																													17000000	110000000	24000000	11000000	160000000	15000000
																													12000000	95000000	56000000	13000000	100000000	130000
																													20000000	100000000	40000000	16000000	200000000	14000000
																													Tb36	79112	79112ΔtbD1	79112ΔtbD1-C	H37Rv	H37Rv::G12 4-3
																													210000000	400000000	180000000	105000000	1200000000	510000000
																													120000000	280000000	120000000	110000000	140000000	370000000
																													140000000	26000000	220000000	100000000	330000000	330000000
																													155000000	36000000	160000000	47000000	200000000	50000000
																													120000000	130000000	230000000	56000000	250000000	54000000
																													130000000	260000000	185000000	140000000	330000000	100000000
																													130000000	90000000	260000000	230000000	300000000	130000000
																													1.43571e+08	1.74571e+08	1.93571e+08	1.12571e+08	3.92857e+08	2.20571e+08
																													3.17168e+07	1.41212e+08	4.69676e+07	6.09149e+07	3.62754e+08	1.815e+08

## Sheet: Supplementary Fig 2
Supplementary Figure 2 a and b
day 0						day 1						day 4						day 7
CFU	79112	79499	H37Rv			CFU	79112	79499	H37Rv			CFU	79112	79499	H37Rv			CFU	79112	79499	H37Rv
	475	575	625				450	500	425				3750	4900	2620				45000	56000	40000
	575	800	680				300	450	425				2250	3000	3750				49000	37500	40000
	575	750	750				425	625	475				2250	3750	5600				38000	48700	40000
						day 1						day 4						day 7
						CFU ratio	79112	79499	H37Rv			CFU ratio	79112	79499	H37Rv			CFU ratio	79112	79499	H37Rv
							0.83	0.71	0.62				6.92	6.9	3.81				83.02	79.1	58.13
							0.55	0.63	0.62				4.15	4.24	5.45				90.4	52.97	58.13
							0.78	0.88	0.69				4.15	5.3	8.13				70.11	68.78	58.13
Supplementary figure 2 c and d
day 0						day 1						day 3
CFU	Tb79112	H37Rv				CFU	Tb79112	H37Rv				CFU	Tb79112	H37Rv
	3250	4500					3000	3600					12300	26200
	4500	2750					3500	1750					17200	41200
							4500	8120					9000	39400
						CFU ratio	Tb79112	H37Rv				CFU ratio	Tb79112	H37Rv
							0.95	1.1					3.2	7.2
							0.9	1.48					4.4	11.3
							1	2.23					2.3	10.8
Supplementary figure 2 e and f
day 0							day 2							day 4							day 6
CFU	79112	Tb36	79499	H37Rv			CFU	79112	Tb36	79499	H37Rv			CFU	79112	Tb36	79499	H37Rv			CFU	79112	Tb36	79499	H37Rv
	625	1000	500	1870				1870	800	900	1750				4000	5000	5770	26200				10000	11200	26200	65600
	625	1000	600	625				1100	1000	1250	2750				4500	9370	4870	7500				7500	6750	15000	22000
	900	1250	800	750				2600	1500	1650	3370				5250	5620	7870	9750				9370	10500	28000	26000
	1370	1870	1000	1000				4370	3750	4370	3120				14200	7870	13100	13100				13100	14200	28100	31900
	1370	1250	1370	1250				5000	5600	3750	8120				7500	10100	13100	20600				11200	13100	46900	45000
	1500	1000	2000	1500				2500	3750	1370	7500				15000	4870	25000	16500				22500	10500	65600	51000
							CFU ratio	79112	Tb36	79499	H37Rv			CFU ratio	79112	Tb36	79499	H37Rv			CFU ratio	79112	Tb36	79499	H37Rv
								2.99	0.8	1.8	0.95				6.4	5	11.54	14.1				16	11.2	52	35.1
								1.76	1	2.08	4.4				7.2	9.37	8.12	12				12	6.75	25	35.2
								2.89	1.2	2.06	4.49				5.83	4.5	9.84	13				10.4	8.32	35	34.67
								3.19	2	4.37	3.12				3.24	4.2	13.1	13.1				7	7.59	28.1	31.9
								3.65	4.48	2.74	6.49				5.47	8	9.56	16.48				8.17	10.48	34.2	36
								1.67	3.75	0.68	5				10	4.87	12.5	11				15	10.05	32.8	34

## Sheet: Supplementary Fig 4
Supplementary Figure 4
a															b
																37 °C
79112	0	1	2	3	4	5	6	7	8	9	10	11				Tb79112	0	1	2	3	4	5	6	7	8	9	10	11	12	13
	0.05	0.14		0.3	0.42	0.83	1.26	1.64	1.79	1.92	1.96	1.96					0.28	0.34		0.41		0.5		0.59		0.64		0.71		0.72
	0.04	0.18		0.44	0.66	1.11	1.44	1.55	1.82	1.96	1.99	1.99					0.28	0.36		0.4		0.49		0.58		0.68		0.66		0.75
	0.04	0.19		0.42	0.54	1.03	1.36	1.45	1.69	1.79	1.92	2					0.27	0.35		0.4		0.51		0.56		0.62		0.7		0.66
																H37Rv
																	0.3	0.38		0.42		0.49		0.58		0.69		0.71		0.72
																	0.32	0.39		0.42		0.5		0.55		0.62		0.67		0.7
																	0.3	0.39		0.42		0.52		0.62		0.67		0.72		0.73
H37Rv	0	1	2	3	4	5	6	7	8	9	10	11
	0.05	0.14		0.27	0.38	0.83	1.13	1.49	1.67	1.83	1.91	1.93
	0.07	0.14		0.38	0.56	0.86	1.29	1.58	1.76	1.82	1.8	1.94				39 °C
	0.06	0.17		0.47	0.75	1.03	1.32	1.54	1.7	1.83	1.88	1.95				79112	0	1	2	3	4	5	6	7	8	9	10	11	12	13
																	0.27	0.34		0.42		0.5		0.52		0.54		0.51		0.48
																	0.28	0.33		0.43		0.5		0.55		0.54		0.54		0.51
																	0.32	0.39		0.43		0.49		0.53		0.53		0.52		0.5
																H37Rv
																	0.31	0.38		0.42		0.45		0.51		0.54		0.53		0.53
																	0.32	0.36		0.44		0.46		0.52		0.51		0.5		0.52
																	0.32	0.41		0.49		0.53		0.55		0.56		12:57:36		0.53
c															d
79112	0	1	2	3	4	5	6	7	8	9	10					79112	0	1	2	3	4	5	6	7	8	9	10
	0.08	0.1	0.2	0.49	0.77	1.05	1.36	1.47	1.54	1.56	1.51						0.04	0.1	0.22	0.41	0.63	0.84	1.03	1.24	1.22	1.24	1.26
	0.07	0.1	0.2	0.46	0.77	1.05	1.33	1.47	1.51	1.54	1.52						0.01	0.09	0.22	0.41	0.62	0.83	1	1.14	1.27	1.29	1.3
	0.09	0.1	0.19	0.49	0.75	1.05	1.31	1.44	1.56	1.58	1.5						0.01	0.11	0.26	0.46	0.68	0.93	1.08	1.23	1.21	1.25	1.24
	0.07	0.11	0.19	0.47	0.74	1	1.25	1.2	1.48	1.49	1.54
																Tb36
																	0.01	0.04	0.16	0.3	0.49	0.69	0.87	1.13	1.27	1.39	1.5
79112DTbD1																	0.01	0.05	0.1	0.25	0.42	0.59	0.84	1.07	1.22	1.37	1.39
	0.08	0.11	0.21	0.47	0.82	1.11	1.33	1.41	1.54	1.55	1.4						0.01	0.07	0.15	0.25	0.46	0.66	0.86	1.06	1.18	1.27	1.34
	0.08	0.1	0.21	0.5	0.81	1.15	1.38	1.51	1.66	1.66	1.57						0.04	0.1	0.26	0.45	0.69	0.99	1.22	1.35	1.35	1.28	1.08
	0.08	0.14	0.21	0.49	0.77	1.01	1.21	1.25	1.42	1.4	1.53						0.06	0.12	0.23	0.44	0.64	0.87	1.06	1.18	1.21	1.09	0.97
	0.08	0.12	0.21	0.49	0.8	1.03	1.2	1.25	1.42	1.49	1.53						0.06	0.12	0.24	0.45	0.62	0.83	1.02	1.15	1.1	1.05	0.93
																H37Rv::TbD1
79112DTbD1-C	0	1	2	3	4	5	6	7	8	9	10						0.02	0.13	0.21	0.35	0.52	0.67	0.86	0.98	1.16	1.1	1.22
	0.1	0.16	0.37	0.68	0.97	1.23	1.3	1.4	1.56	1.43	1.46						0.02	0.12	0.21	0.34	0.52	0.7	0.87	0.99	1.08	1.16	1.15
	0.1	0.15	0.39	0.68	0.88	1	1.17	1.35	1.49	1.55	1.43						0.04	0.13	0.21	0.3	0.46	0.69	0.88	1.1	1.2	1.25	1.19
	0.09	0.17	0.36	0.67	0.9	1.02	1.2	1.3	1.32	1.45	1.48
	0.08	0.12	0.36	0.59	0.8	0.91	1.2	1.35	1.33	1.45	1.48					H37Rv
																	0.06	0.11	0.23	0.37	0.55	0.79	1.01	1.21	1.37	1.36	1.32
																	0.04	0.11	0.25	0.46	0.73	0.87	1.11	1.26	1.34	1.41	1.43
																	0.06	0.11	0.22	0.39	0.57	0.77	0.97	1.12	1.21	1.29	1.3
																g 0	g 1	g2	g3	g4	g5	g6	g7	g8	g9	g10	g11	g12	g13	g14	g15
															Rv
															b
															c
															d
															media	0.05	0.11	0.23	0.41	0.62	0.81	1.03	1.2	1.31	1.35	1.35	#DIV/0!	#DIV/0!	#DIV/0!	#DIV/0!	#DIV/0!
																0.01	0	0.02	0.05	0.1	0.05	0.07	0.07	0.09	0.06	0.07	#DIV/0!	#DIV/0!	#DIV/0!	#DIV/0!	#DIV/0!

## Sheet: Supplementary Fig 7
Supplementary Figure 7
a								b
	79112	79112ΔTbD1	79112ΔTbD1-C	Tb36	H37Rv::TbD1	H37Rv			79112	79112ΔTbD1	79112ΔTbD1-C	Tb36	H37Rv::TbD1	H37Rv
	94200	122000	55200	143000	174000	104000			9750	37500	4120	11000	9000	67500
	91000	127000	65000	137000	175000	100000			7500	26200	3000	10500	9000	71200
	97500	127000	65000	143000	195000	104000			7120	28100	2970	9370	8250	50600
	95100	123000	69100	135000	172000	100000			9000	30000	4500	10100	8250	90000
						552000								97000
						422000								86000
						617000								82500
						520000
								e					f
c	79112	79112ΔTbD1	79112ΔTbD1-C	Tb36	H37Rv::TbD1	H37Rv			Tb36	H37Rv::TbD1	H37Rv			Tb36	H37Rv::TbD1	H37Rv
	4170	12200	5520	9533	3107	5200			5	5	5			10000	5000	11200
	4550	12700	6500	9133	3125	5000			5	5	5			250	2500	250
	4870	12700	6500	9533	3482	5200								250	2500	250
	4755	12000	6910	9000	3070	5000								16200	2500	7500
						9200			Tb36	H37Rv::TbD1	H37Rv
						7033			10000	250	12500
						10823			250	10000	11200
						8670			250	250	15000
									18700	15000	8750

## Sheet: Supplementary Fig 8
Supplementary Figure 8
a							b
	79112	79112ΔTbD1	79112ΔTbD1-C	H37Rv				79112	79112ΔTbD1	79112ΔTbD1-C	H37Rv
	101000	90000	67500	68200				63200	10300	45000	82400
	123000	75000	60000	71200				51600	99600	30500	124000
	108000	93700	52500	72000				41000	91400	30000	115000
								48000	117000	23400	83400

## Sheet: Supplementary Fig 13
Supplementary Figure 13
a						b
	H37Rv	3.4	3.2	3.2			H37Rv	2	1.8	1.7
	79112	4	4.5	5.1			79112	2.2	2.1	2
	Tb36	5.2	5	5.1			Tb36	2.4	2.4	2.5
c
day 0
CFU	79112	Tb36	H37Rv
	2600000	2200000	2600000
	2550000	2200000	2600000
	2600000	2000000	2600000
day 1
CFU control	79112	Tb36	H37Rv			CFU 10 mM SNP	79112	Tb36	H37Rv			pH 5.5	79112	Tb36	H37Rv			CFU NaNO2 1mM	79112	Tb36	H37Rv			CFU NaNO2 10 mM	79112	Tb36	H37Rv
	6700000	4100000	6400000				1100000	180000	3200000				4400000	2300000	3400000				1800000	2000000	3400000				1100000	1000000	2400000
	4900000	3900000	6700000				1700000	2100000	3000000				2500000	2300000	4200000				1500000	1900000	3000000				1800000	1000000	2700000
	4200000	3800000	3700000				1900000	930000	1000000				4600000	2300000	4800000				2500000	2000000	2800000				1700000	2700000	2500000
% survival	79112	Tb36	H37Rv			% survival	79112	Tb36	H37Rv			% survival	79112	Tb36	H37Rv			% survival	79112	Tb36	H37Rv			% survival	79112	Tb36	H37Rv
	260	186	260				42	82	123				169	104	130				69	91	131				42.3	45	92
	180	177	246				65	95	115				96	104	161				58	86	115				69.2	45	104
	161	190	142				73	47	38				210	104	185				96	91	108				65	122	96
day 4
CFU control	79112	Tb36	H37Rv			CFU 10 mM SNP	79112	Tb36	H37Rv			pH 5.5	79112	Tb36	H37Rv			CFU NaNO2 1mM	79112	Tb36	H37Rv			CFU NaNO2 10 mM	79112	Tb36	H37Rv
	10000000	6200000	9600000				237000	200000	243000				4500000	5000000	7800000				1680000	840000	2000000				62500	50000	287000
	7300000	5800000	10000000				280000	180000	149000				6100000	5100000	5100000				1430000	900000	1800000				187000	75000	220000
	6300000	5800000	5600000				468000	200000	430000				3900000	5100000	4400000				1500000	1000000	1900000				212000	72000	187000
% survival	79112	Tb36	H37Rv			% survival	79112	Tb36	H37Rv			% survival	79112	Tb36	H37Rv			% survival	79112	Tb36	H37Rv			% survival	79112	Tb36	H37Rv
	385	282	369				9.11	9.1	9.3				173	227	300				76	38	77				2.4	2.3	11
	280	263	384				10.7	8.1	5.7				235	232	196				55	41	69				7.2	3.4	8.4
	242	263	215				18	10	16.5				150	255	169				58	50	74				8.15	3	7.2

[truncated: 3 more sheets: Supplementary Fig 14, Supplementary Fig 15, Feuil1]
